# Supplementary material for: P2Y2R Deficiency Ameliorates Hepatic Steatosis by Reducing Lipogenesis and Enhancing Fatty Acid β-Oxidation through AMPK and PGC-1α Induction in High-Fat Diet-Fed Mice
Source: Int J Mol Sci. 2021 May 24;22(11):5528. doi: 10.3390/ijms22115528 (PMC8197197; doi:10.3390/ijms22115528)
Supplement: Supplementary file 1 [file ijms-22-05528-s001.zip]

Archive with 1 entries (1 files):
- ijms-1164160-supplementary.pdf
